# Supplementary material for: Complete genome analysis of a novel E3-partial-deleted human adenovirus type 7 strain isolated in Southern China
Source: Virol J. 2011 Mar 4;8:91. doi: 10.1186/1743-422X-8-91 (PMC3058094; doi:10.1186/1743-422X-8-91)
Supplement: Additional file 1 — Table S1. HAdV7-GZ07 strain genome-sequence annotation. DNA sequence motifs and Forty-three coding regions are identified and located on the HAdV7-gz07 genome sequence. The hypothetical and predicted proteins are marked as 'Hypo.'. Nucleotide positions of the start/stop codons and of the applicable splice sites are noted in the 5' to 3' direction. Functionality, which is embedded within the complementary strand is designated by 'c'. [file 1743-422X-8-91-S1.XLS]

## Sheet: Sheet1
Table 1. HAdV7-GZ07 strain genome-sequence annotation
Gene	Product	Genome location
	inverted terminal repeat	1..136
E1A		480..1498
E1A	TATA_signal	480..485
E1A	E1A 29 kDa protein	join(576..1155,1249..1454)
E1A	E1A 27 kDa protein	join(576..1062,1249..1454)
E1A	E1A 6 kDa protein	join(576..647,1249..1350)
E1A	polyA_signal	1493..1498
E1B		1548..3409
E1B	TATA_signal	1548..1553
E1B	19 kDa small T antigen	1602..2138
E1B	E1B 55 kDa protein	1907..3385
E1B	E1B hypothetical protein	3143..3385
E1B	polyA_signal	3404..3409
IX		3383..3914
IX	TATA_signal	3383..3388
IX	hexon associated protein IX	3480..3896
IX	polyA_signal	3909..3914
E2B		(3927..13856)c
E2B	polyA_signal	(3927..3932)c
IVa2		(3949..5573)c
IVa2	pIVa2	join(3949..5282,5561..5573)c
E2B	DNA polymerase	join(5052..8624,13848..13856)c
	TATA_signal for MLP	5873..5878
Hypo.	106aa hypothetical protein	6145..6465
Hypo.	DNA-binding protein	7986..8426
E2B	E2B hypothetical 12.6 kDa early protein	(8230..8574)c
E2B	E2B terminal protein precursor	join(8423..10390,13848..13856)c
E2B	E2B hypothetical 14.5 kDa protein	8549..8950
E2B	E2B 11.3 kDa early protein	(9544..9858)c
E2B	E2B 11.3 kDa hypothetical protein	(12047..12223)c
	9.7 kDa hypothetical protein	9758..10033
misc_RNA	VA RNA I	10422..10591
misc_RNA	VA RNA II	10667..10837
L1		10869..13835
L1	55 kDa L1 protein	10869..12026
L1	L1 peripentonal hexon associated protein IIIa	12051..13817
L1	RPD motif	12312..12320
L1	polyA_signal	13830..13835
L2		13905..17502
L2	penton protein	13905..15539
L2	RGD motif	14889..14897
L2	polyA_signal	15545..15550
L2	L2 protein VII precursor	15550..16128
L2	L2 minor core protein	16171..17223
L2	polyA_signal	17497..17502
L3		17554..21923
L3	L3 protein VI precursor	17554..18306
L3	hexon protein	18419..21232
L3	L3 23 kDa protease	21269..21898
L3	polyA_signal	21918..21923
E2A		(21930..23538)c
E2A	polyA_signal	(21930..21935)c
E2A	E2A DNA-binding protein	(21985..23538)c
L4		23569..27383
L4	L4 100 kDa hexon-assembly associated protein	23569..26055
L4	L4 33 kDa protein	join(25757..26225,26275..26630)
L4	L4 22 kDa protein	25757..26356
L4	hexon-associated protein	26700..27383
E3		27065..28414
E3	TATA_signal	27065..27070
E3	E3 12.1 kDa glycoprotein	27383..27703
E3	E3 16.1 kDa protein	27657..28097
E3	E3 MHC class I antigen-binding glycoprotein	28082..28414
L5		28456..31263
L5	fiber protein	28456..29433
L5	L5 putative agnoprotein	30742..31251
L5	polyA_signal	31258..31263
E4		(29453..32174)c
E4	polyA_signal	(29453..29458)c
E4	E4 ORF 6/7 protein	(29469..29720)c
E4	E4 33.2 kDa protein	(29717..30616)c
E4	E4 13.6 kDa protein	(30519..30887)c
E4	E4 34 kDa protein	(30896..31249)c
E4	E4 130 aa protein	(31246..31680)c
E4	E4 13.9 kDa protein	(31677..32054)c
E4	TATA_signal	(32136..32141)c
	inverted terminal repeat	(32335..32442)c
