# Supplementary material for: Complete genome analysis of a novel E3-partial-deleted human adenovirus type 7 strain isolated in Southern China
Source: Virol J. 2011 Mar 4;8:91. doi: 10.1186/1743-422X-8-91 (PMC3058094; doi:10.1186/1743-422X-8-91)
Supplement: Additional file 2 — Table S2. E3 region comparison of HAdV-B subtypes. [file 1743-422X-8-91-S2.XLS]

## Sheet: Sheet1
Table 2. E3 region comparison of HAdV-B subtypes
Serotypes	GenBank number	strain	E3 gene (bp)	E3 12.1 kDa glycoprotein	E3 16.1kDa CR1-alphap	E3 glycoprotein	E3 CR1-beta	E3 CR1-gamma	E3 7.7kDa	E3 RID- alphap	E3 RID-beta	E3 14.7 kDa	U protein
HAdV7	HQ659699	gz07	1205	106	146	Mutation	-	-	-	-	-	-	-
HAdV7	AY594255	Gomen	4069	106	146	172	179	189	66	91	145	135	54
HAdV7	AY601634.1	NHRC1315	4033	106	146	172	174	189	41	91	145	135	-
HAdV7	AY594256.1	vaccine	4035	106	146	172	179	189	41	91	134	135	54
HAdV3	DQ099432.4	GZ01	4046	106	146	172	179	189	-	91	145	136	53
HAdV3	AY599834.1	GB	4102	106	146	172	179	189	77	91	145	136	53
SAdV-21	AC_000010		4242	106	146	172	176	188	103	91	134	135	53
HAdV11	AY598970.1	11p	3758	105	131	166	181	187	-	91	134	135	54
HAdV14	AY803294.1	de Wit	3748	105	131	166	181	183	-	91	134	135	54
HAdV35	AY271307.1	35p	3759	105	131	166	181	187	-	91	134	135	54
